# Supplementary material for: Identification of tissue-specific and common methylation quantitative trait loci in healthy individuals using MAGAR
Source: Epigenetics Chromatin. 2021 Sep 16;14:44. doi: 10.1186/s13072-021-00415-6 (PMC8444396; doi:10.1186/s13072-021-00415-6)
Supplement: Supplementary file 3 — Additional file 3: Table S2: Enrichment P-values according to Fisher’s exact test for validation of the identified methQTLs in independent samples (monocytes, transverse colon) and independent studies (blood and fetal brain). [file 13072_2021_415_MOESM3_ESM.xlsx]

## Sheet: Sheet1
Validation cohort/Discovery tissue	B cells	T cells	Ileum	Rectum
Monocytes	0	0	0	0
Transverse colon	0	0	0	0
McRae blood	0	0	0	0
Hannon brain	1.21924e-07	0	0	5.18066e-05
